# Supplementary material for: Metagenomic Insights and Genomic Analysis of Phosphogypsum and Its Associated Plant Endophytic Microbiomes Reveals Valuable Actors for Waste Bioremediation
Source: Microorganisms. 2019 Sep 23;7(10):382. doi: 10.3390/microorganisms7100382 (PMC6843645; doi:10.3390/microorganisms7100382)
Supplement: Supplementary file 1 [file microorganisms-07-00382-s001.zip]

Archive with 11 entries (10 files):
- Suppl. Materials/
- Suppl. Materials/Figure S1.jpg
- Suppl. Materials/Figure S2.jpg
- Suppl. Materials/Figure S3.jpg
- Suppl. Materials/Figure S4.jpg
- Suppl. Materials/Figure S5.jpg
- Suppl. Materials/Figure S6.jpg
- Suppl. Materials/Figure S7.jpg
- Suppl. Materials/Supplementary Experimental.docx
- Suppl. Materials/Table S1.docx
- Suppl. Materials/Table S2.docx
